# Supplementary material for: Covalent Aurora A regulation by the metabolic integrator coenzyme A
Source: Redox Biol. 2019 Sep 5;28:101318. doi: 10.1016/j.redox.2019.101318 (PMC6812009; doi:10.1016/j.redox.2019.101318)
Supplement: Multimedia component 1 [file mmc1.xml]

<?xml version="1.0" encoding="UTF-8" standalone="no"?><data:data><datasets><author>i.gout@ucl.ac.uk</author><type>0</type><dataset><value>1</value><reason>Data will be made available on request</reason><comments/></dataset></datasets></data:data>
